# Supplementary material for: Comprehensive analysis of autophagic functions of WIPI family proteins and their implications for the pathogenesis of β-propeller associated neurodegeneration
Source: Hum Mol Genet. 2023 Jun 26;32(16):2623–37. doi: 10.1093/hmg/ddad096 (PMC10407718; doi:10.1093/hmg/ddad096)
Supplement: HMG_2023_CE_00131_Shimizu_Supple_Figures_ddad096 [file hmg_2023_ce_00131_shimizu_supple_figures_ddad096.zip]

Archive with 1 entries (1 files):
- HMG_2023_CE_00131_Shimizu_Supple_Figures_ddad096.pdf
